# Supplementary material for: SRSF3-Mediated Ki67 Exon 7-Inclusion Promotes Head and Neck Squamous Cell Carcinoma Progression via Repressing AKR1C2
Source: Int J Mol Sci. 2023 Feb 15;24(4):3872. doi: 10.3390/ijms24043872 (PMC9959251; doi:10.3390/ijms24043872)
Supplement: Supplementary file 1 [file ijms-24-03872-s001.zip]

Archive with 2 entries (2 files):
- Supplementary figures-IJMS.pdf
- Supplementary tables-proof.pdf
